# Supplementary material for: Experience shapes accuracy in territorial decision-making in a poison frog
Source: Biol Lett. 2020 May 13;16(5):20200094. doi: 10.1098/rsbl.2020.0094 (PMC7280039; doi:10.1098/rsbl.2020.0094)
Supplement: Dataset [file rsbl20200094supp1.txt]

Experience shapes accuracy in territorial decision-making in a poison frog												
Ria Sonnleitner, Max Ringler, Matthias-Claudio Loretto, Eva Ringler												
												
speaker	bodysize	age	year	attack	�C	SPL	decision.time	approach.speed				
R	2.779	1	2017	no	24.2	74.6	5.4	1.677				
L	2.847	1	2017	no	25.7	65.5	7.2	0.694				
L	2.871	1	2017	no	24.2	70.0	25.4	1.951				
L	2.650	1	2017	no	24.4	73.2	5.0	5.810				
R	3.000	1	2017	no	25.4	76.9	19.6	5.173				
L	2.893	1	2017	no	26.2	72.4	8.0	5.148				
R	2.775	1	2017	no	27.6	70.5	9.0	4.430				
L	2.784	1	2017	no	25.3	75.3	4.0	4.678				
L	2.679	0	2017	no	26.1	71.1	40.8	4.592				
R	2.976	0	2017	yes	26.0	72.9	20.4	4.210				
R	2.865	0	2017	yes	26.4	73.1	8.4	3.316				
L	2.778	0	2017	no	26.7	73.4	24.2	5.217				
R	2.723	0	2017	yes	25.6	75.2	19.8	8.766				
R	3.063	0	2017	no	25.3	75.3	8.2	4.345				
R	2.862	0	2017	no	25.5	76.4	37.4	1.399				
L	2.964	0	2017	no	25.3	72.8	22.4	2.740				
R	2.819	0	2017	no	25.2	72.3	3.4	4.439				
L	2.615	0	2017	no	25.8	68.4	5.6	1.817				
L	2.741	0	2017	yes	25.0	75.1	8.2	5.841				
L	2.925	1	2019	no	26.4	66.7	43.8	1.803				
R	2.865	1	2019	no	25.3	71.5	52.2	5.175				
L	2.974	1	2019	yes	26.0	75.5	6.4	2.270				
R	3.002	1	2019	no	24.9	69.5	4.2	5.906				
L	3.061	1	2019	no	25.6	70.4	3.4	9.883				
R	3.100	1	2019	no	25.7	69.1	4.2	3.818				
R	2.902	1	2019	no	26.7	71.9	135.6	1.111				
R	2.830	1	2019	no	26.2	67.3	20.8	4.152				
L	2.884	1	2019	no	26.5	67.7	21.2	2.945				
R	3.002	1	2019	no	27.2	70.0	6.4	2.077				
R	2.890	1	2019	no	26.0	70.8	5.4	2.705				
R	2.894	1	2019	no	26.4	72.4	23.2	2.793				
L	2.711	1	2019	no	26.3	73.1	20.0	5.784				
L	3.010	1	2019	no	26.9	67.9	5.0	5.003				
L	2.667	0	2019	yes	26.6	72.1	6.4	4.156				
L	2.944	0	2019	no	26.5	74.5	7.0	5.132				
R	2.857	0	2019	no	26.8	64.5	18.0	11.855				
R	2.751	0	2019	no	24.9	69.2	22.2	3.478				
L	2.698	0	2019	yes	25.8	70.4	4.0	8.846				
R	2.818	0	2019	no	26.2	67.2	23.0	3.163				
												
												
Legend:

speaker: R (right), L (left)
bodysize: measured in cm
age: 0=first year adults, 1=adults from previous years
year: 2017,2019
attack: Y/N=yes/no
�C: temperature
SPL: Sound pressure level measured at the tested frog (dB)
decision.time: latency from beginning of trial until first movement (measured in seconds)
approach.speed: measued in meters/second
